# Supplementary material for: Salmon lice (Lepeophtheirus salmonis) showing varying emamectin benzoate susceptibilities differ in neuronal acetylcholine receptor and GABA-gated chloride channel mRNA expression
Source: BMC Genomics. 2013 Jun 18;14:408. doi: 10.1186/1471-2164-14-408 (PMC3691771; doi:10.1186/1471-2164-14-408)
Supplement: Additional file 1 — Enrichment of GO classes in the list of features showing differential expression between salmon louse strains. [file 1471-2164-14-408-S1.xlsx]

## Sheet: Sheet1
GO attribute ID	GO attribute name	LOD1	adjusted p-value2
GO:0005509	Calcium ion binding	0.82	<0.001
GO:0008307	Structural constituent of muscle	1.25	<0.001
GO:0003779	Actin binding	0.79	<0.001
GO:0003774	Motor activity	0.92	<0.001
GO:0008061	Chitin binding	0.87	<0.001
GO:0000146	Microfilament motor activity	1.18	0.006
GO:0008474	Palmitoyl-(protein) hydrolase activity	2	0.012
GO:0016290	Palmitoyl-CoA hydrolase activity	2	0.012
GO:0004099	Chitin deacetylase activity	1.31	0.037
1 LOD is the Log10 of the GO attribute representation ratio (query list: entire gene entity list)
2 The p-value is adjusted using 1000 null hypothesis simulations to test that the attribute single t-test p-value is significant (Adjusted p-value < 0.05)
