# Supplementary material for: Salmon lice (Lepeophtheirus salmonis) showing varying emamectin benzoate susceptibilities differ in neuronal acetylcholine receptor and GABA-gated chloride channel mRNA expression
Source: BMC Genomics. 2013 Jun 18;14:408. doi: 10.1186/1471-2164-14-408 (PMC3691771; doi:10.1186/1471-2164-14-408)
Supplement: Additional file 2 — Genes identified from the features grouped in network cluster 1. Changes in expression of genes in cluster 1 (Figure 5) observed following exposure of two salmon louse strains to EMB, expressed relative to gene expression in the matching solvent (SOL) control. Annotated genes (35%) are arranged by category of biological function. Features with identical annotation were removed prior to categorising biological function. Fold changes in expression ≥ 1.3 are underlined. [file 1471-2164-14-408-S2.xlsx]

## Sheet: Sheet1
Accession No.	Annotation	p-value	Fold change (S) 1h	Fold change (S) 3h	Fold change (PT) 1h	Fold change (PT) 3h
Ligand gated ion channel (1%)
XP_001604714.1	GABA-gated ion channel	6.97e-05	-1.56	1.41	-1.24	-1.14
ADD24187.1	Neuronal acetylcholine receptor subunit alpha-3	0.000135	-2.16	1.3	1.01	1.27
Metabolism of xenobiotics (<1%)
ACO12653.1	Pyrazinamidase/nicotinamidase	0.00516	-2.03	1.16	-1.1	1.06
Ion channels (3%)
EFN74102.1	Bestrophin-2	3.07e-10	-1.8	1.38	1.33	-1.21
EFN72476.1	TWiK family of potassium channels protein 18	1.16e-07	-1.85	1.55	1.22	-1.28
EFN64367.1	AMME syndrome candidate gene 1 protein	1.53e-07	-1.39	1.01	1.07	1.07
XP_001652141.1	Potassium channel beta	7.83e-07	-1.65	1.32	1.09	-1.25
Transporters (2%)
NP_001116712.1	Solute carrier family 8 (sodium/calcium exchanger), member 4b	1.07e-10	-2.47	1.3	1.16	1.12
ACO14967.1	Aquaporin-12A	1.68e-06	-1.74	1.02	-1.2	1.14
ACO12613.1	Excitatory amino acid transporter 3	0.000671	-1.57	1.05	1.02	1.02
Structural constituent of peritrophic membrane (1%)
ACO14568.1	Peritrophin-1 precursor	1.76e-07	-1.63	1.11	1.17	1.01
XP_002429481.1	Chitin binding peritrophin-A	1.95e-07	-4.43	1.03	1.55	-1.37
Cytoskeleton proteins (20%)
ACO12891.1	Troponin C, isoform 1	3.25e-10	-2.35	1.38	1.17	1.13
EFN65250.1	Nesprin-1	8.12e-10	-2.06	1.17	1.11	1
ABU41018.1	Collagen alpha-1 chain	1.12e-09	-2.5	1.22	1.34	1.04
ACO12924.1	Myosin light chain alkali	1.16e-09	-2.44	1.08	1.06	1.08
NP_001124374.1	Paramyosin	2.71e-09	-1.66	1.35	1.19	1.04
ABU41102.1	Zeelin1-like protein	3.15e-09	-1.91	1.12	-1.14	1.03
ACO12246.1	Tropomyosin	3.94e-09	-1.7	1.16	1.03	1.24
XP_001838299.1	Tubulin beta chain	5.64e-09	-1.73	1.2	1.01	1.07
XP_002428942.1	Collagen alpha-2 precursor	7.43e-09	-2.57	1.42	1.57	1.07
ABU41089.1	Actin	8.95e-09	-1.68	-1.09	-1.08	-1.12
ACO12421.1	Tropomodulin	1.11e-08	-2.21	1.33	1.07	-1.17
AAW22542.1	Myosin light chain	2.07e-08	-1.97	1.2	1.06	1.05
ADV40202.1	Troponin 1	2.07e-08	-2.26	1.25	1.01	1.08
ACO12080.1	Tubulin alpha-1C chain	3.57e-08	-1.35	1.06	1.09	1.07
EFV61840.1	Smoothelin	5.05e-08	-1.8	1.16	1.08	1.02
YP_002499464.1	Collagen triple helix repeat-containing protein	1.47e-07	-1.88	1.62	1.85	1.03
YP_002745306.1	Collagen-like surface-anchored protein SclC	2.37e-07	-1.62	1.27	1.39	-1.55
ADF47385.1	Tubulin-like protein	2.98e-07	-1.77	1.26	1	1.06
NP_001022662.1	Abnormal EMBroygenesis family member (emb-9)	3.29e-07	-1.38	1.77	1.45	-1.13
XP_001651387.1	Myosin heavy chain, nonmuscle or smooth muscle	4.83e-07	-2.19	-1.22	-2	-1.43
BAC66140.1	Projectin	5.28e-07	-1.69	1.71	1.31	1.01
Regulation of actin cytoskeleton (5%)
XP_001950563.1	Muscle LIM protein	1.29e-09	-1.75	1.15	1.12	1.07
ADD24068.1	Tubulin-specific chaperone A	4.86e-08	-1.52	1.07	1.12	1.06
ACO10960.1	Cofilin/actin-depolymerizing factor homolog	5.4e-08	-1.3	1.13	1.05	1.02
ADD38952.1	Phosphatidylinositol-4-phosphate 5-kinase 8	1e-06	-1.94	1.29	1.12	1.05
XP_001120214.1	Tubulin--tyrosine ligase-like protein 4	3.68e-06	-3.03	1.68	1.12	-1.31
ACO11615.1	Beta-parvin	4.58e-06	-1.33	1.12	1.08	1
Proteolysis (11%)
ADD38666.1	Matrix metalloproteinase-9	2.6e-09	-2.58	1.23	1.2	1.03
ADD24586.1	3-methyl-2-oxobutanoate dehydrogenase kinase	4.93e-09	-1.65	1.15	1.11	1.04
XP_001603694.1	Dipeptidyl-peptidase	5.72e-09	-1.8	1.12	1.05	1.14
ACO12195.1	Dual specificity protein phosphatase 3	1.51e-08	-2.28	1.35	1.15	1
EFN76737.1	Dipeptidyl peptidase 4	1.4e-07	-1.89	1.18	-1.12	1.04
EFN62505.1	Furin-like protease 2	1.41e-07	-2.21	1.21	1.09	-1.13
ACO12155.1	E3 ubiquitin-protein ligase sina	4.98e-07	-2.38	1.22	1.09	-1.26
ACO12395.1	Calcineurin subunit B isoform 2	9.97e-07	-1.44	1.25	1.08	1.04
XP_002712438.1	Testicular serine protease 1-like	1.15e-06	-1.82	1.67	1.48	1.16
XP_002100803.1	Furin 2	1.29e-05	-2.41	1.32	1.49	-1.14
ABU41053.1	Metalloproteinase	6.82e-05	-3.75	1.79	-1.27	-1.3
ACO12527.1	Dual specificity protein phosphatase 3	0.00012	-1.48	1.25	1.02	1.11
ACO12636.1	Echotoxin-2 precursor	0.00229	-2.38	1.06	-1.24	-1.53
Cuticle proteins (5%)
ACO12039.1	Cuticle protein 6	2.2e-10	-3.66	1.24	1.45	1.06
ABU41025.1	Cuticle protein	2.17e-09	-3.43	1	1.46	-1.27
ADD37964.1	Cuticle protein 7	6.25e-09	-2.49	1.16	1.51	-1.18
ACO12937.1	Flexible cuticle protein 12 precursor	1.2e-08	-5.76	1.44	2.58	-1.2
ACO12888.1	Cuticle protein 19	4.98e-06	-3.35	1.04	2.23	-1.18
