# Supplementary material for: Salmon lice (Lepeophtheirus salmonis) showing varying emamectin benzoate susceptibilities differ in neuronal acetylcholine receptor and GABA-gated chloride channel mRNA expression
Source: BMC Genomics. 2013 Jun 18;14:408. doi: 10.1186/1471-2164-14-408 (PMC3691771; doi:10.1186/1471-2164-14-408)
Supplement: Additional file 3 — Genes identified from the features grouped in network cluster 2. Changes in expression of genes in cluster 2 (Figure 5) observed following exposure of two salmon louse strains to EMB, expressed relative to gene expression in the matching solvent (SOL) control. For further details, please see legend of additional file 2. [file 1471-2164-14-408-S3.xlsx]

## Sheet: Sheet1
Accession No.	Annotation	p-value	Fold change (S) 1h	Fold change (S) 3h	Fold change (PT) 1h	Fold change (PT) 3h
Ligand gated ion channel
ACO11486.1	Neuronal acetylcholine receptor subunit alpha-3 precursor	3.55e-07	1.29	-1.54	-1.16	1.14
Metabolism of xenobiotics
ACO12967.1	Glutathione S-transferase 1, isoform D	1.93e-05	1.38	-1.16	1.19	1.04
Eye lens protein
ADD38289.1	Gamma-crystallin A	3.44e-05	2.05	-1.11	1.07	-1.1
Transporter
EFN62962.1	Low affinity cationic amino acid transporter 2	2.73e-07	1.42	-1.12	1.06	1.07
Membrane protein
ADD37957.1	Syntenin-1	1.9e-07	1.43	-1.16	1.07	1.01
Iron binding
ACO12356.1	Iron-sulphur cluster assembly enzyme	9.28e-09	1.51	-1.3	1.11	-1.14
Proteolysis
ABU41117.1	Metalloproteinase	2.7e-08	1.46	-1.36	-1.11	1.06
ACO11096.1	Serine carboxypeptidase CPVL precursor	1.37e-07	1.42	-1.35	-1.12	1.01
EFN79000.1	Trypsin-1	2.29e-07	1.36	-1.66	1.03	-1.25
ADD38905.1	Collagenase	1.75e-06	1.39	-1.28	-1.15	1.01
ADD38321.1	Carboxypeptidase B	1.69e-05	1.36	-1.21	-1.17	1.04
BAA86911.1	Sarcophaga 26,29kDa proteinase	5.82e-05	1.44	-1.15	1.05	1.06
XP_788056.1	Carboxypeptidase D	6.95e-05	1.6	-1.37	1.08	-1.13
Nuclear proteins
ACO12958.1	TGF-beta-inducible nuclear protein 1	2.76e-08	1.34	-1.15	1.15	1.07
ADD24516.1	Nucleolar protein 16	1.75e-07	1.31	-1.25	1.1	1.12
ACO13022.1	Periodic tryptophan protein 1 homolog	5.86e-05	1.13	-1.3	1.11	1.05
Exonuclease
ACO11735.1	Exosome complex exonuclease RRP43	2.85e-07	1.4	-1.24	1.05	1.06
Immune system
BAF99007.1	Toll receptor	2.35e-09	1.43	-1.02	1.05	1.06
NP_509834.1	PeroXidasiN (Drosophila peroxidase) homolog (pxn-2)	1.48e-05	1.98	-1.34	-1.17	1.13
Cell growth & metabolism
ACO12990.1	Electron transfer flavoprotein subunit alpha, mitochondrial	1.41e-09	1.35	-1.13	1.01	1.04
CBN82151.1	Decaprenyl-diphosphate synthase subunit 1	1.03e-06	1.63	-1.8	1.37	1.16
ADD38702.1	Inositol polyphosphate multikinase	0.000292	1.34	1.08	1.03	1.09
Amino sugar & nucleotide sugar metabolism
ADD38661.1	UDP-glucose 4-epimerase	9.21e-07	1.4	-1.11	1.08	-1.13
Lipid metabolism
ACO15578.1	Phosphatidate cytidylyltransferase, photoreceptor-specific	7.57e-10	1.09	-1.33	1.06	1.06
ADD38725.1	Phospholipase A2 isozymes PA3A/PA3B/PA5	1.5e-05	1.46	-1.13	1.01	1
