# Supplementary material for: Salmon lice (Lepeophtheirus salmonis) showing varying emamectin benzoate susceptibilities differ in neuronal acetylcholine receptor and GABA-gated chloride channel mRNA expression
Source: BMC Genomics. 2013 Jun 18;14:408. doi: 10.1186/1471-2164-14-408 (PMC3691771; doi:10.1186/1471-2164-14-408)
Supplement: Additional file 4 — Enrichment of GO classes among features of network cluster 1. [file 1471-2164-14-408-S4.xlsx]

## Sheet: Sheet1
GO Attribute ID	GO Attribute Name	LOD	Adjusted p-value
GO:0008061	Chitin binding	0.95	<0.001
GO:0005509	Calcium ion binding	0.64	<0.001
GO:0016810	Hydrolase activity, acting on carbon-nitrogen (but not peptide) bonds	1.03	<0.001
GO:0042302	Structural constituent of cuticle	0.87	0.001
GO:0005201	Extracellular matrix structural constituent	1.08	0.001
GO:0050998	Nitric-oxide synthase binding	1.4	0.002
GO:0019894	Kinesin binding	1.16	0.006
GO:0005471	ATP:ADP antiporter activity	2.32	0.016
GO:0048407	Platelet-derived growth factor binding	2.32	0.016
GO:0004099	Chitin deacetylase activity	1.28	0.019
GO:0004017	Adenylate kinase activity	1.07	0.02
GO:0019205	Nucleobase, nucleoside, nucleotide kinase activity	1.04	0.022
GO Attribute ID	GO Attribute Name	LOD	Adjusted p-value
GO:0003676	Nucleic acid binding	-1.13	<0.001
GO:0003677	DNA binding	-0.82	0.002
GO:0003723	RNA binding	-0.97	0.005
GO:0005515	Protein binding	-0.41	0.007
