# Supplementary material for: Salmon lice (Lepeophtheirus salmonis) showing varying emamectin benzoate susceptibilities differ in neuronal acetylcholine receptor and GABA-gated chloride channel mRNA expression
Source: BMC Genomics. 2013 Jun 18;14:408. doi: 10.1186/1471-2164-14-408 (PMC3691771; doi:10.1186/1471-2164-14-408)
Supplement: Additional file 5 — Primers used for RT-qPCR analysis of relative gene expression between salmon louse strains (experiments 1 and 2). [file 1471-2164-14-408-S5.xlsx]

## Sheet: Sheet1
Accession No.	Annotation	Primer sequence (5' - 3')	Ta	Fragment size (bp)
Experiment 1 Primers
ADD24187.1	Neuronal acetylcholine receptor subunit α3	GAATTTTGGTGAGGGGGAAT	55	208
		ACCATTGGACTTGACGATCC
EFN73916.1	GABA receptor subunit alpha	AATCTCACCGGATGGTCTTG	55	201
		ATGGTTGCTTTGGCAAGAGT
XP_003494528.1	Cytochrome p450 18a1	GAAAATTTGGCTCGAATGGA	55	163
		TTTTCACGTCCCGTGGTATT
AAS13464.1	Cytochrome p450 15a1	AAATGAGGCTCGCTTTACCA	55	229
		CCTTGCTGCTGGGATGTAAT
NP_001136104.1	Carboxylesterase	CAATTATTGGGCATGGCTCT	55	155
		CTTTCCCATTTTCCCACTCA
XP_797271.2	Maltase-glucoamylase	CAGGATCCAGGTCTCTTTGG	55	180
		GATTTCGGCAAACCATGTCT
Reference genes
ACO10279.1	60s ribosomal protein L44	CCTAGCTGCAATCACCATGA	55	197
		CTCTTGCACTTGCTGCACTC
ACO15319.1	RMD5 homolog A	TCTCCTTATGCCCACTTGCT	55	220
		GAGTTCCGTCCTTTGCATTC
BT121430.1	40S ribosomal protein S20	AGTGTGGCCGGTGTTTAACAATCATCAA	60	86
		GGGCTTCGAGTCCTTGTATGCTGCTGCTACT
Experiment 2 Primers
AAS91796.1	Intestinal trypsin 5 precursor	GGAGTGGATCGCATTTTTGT	55	226
		CCAAAATGCAAACGTCATTG
XP_001850227	Metalloproteinase	GAAGATGCCTGCAAAATGGT	55	163
		ATCGCTTTTCGAATCAAGGA
ADD24462.1	Cerebellin-3	AAACGATGGGCGTATTTCAG	55	163
		GAGAATCCATGCGGTTTTGT
ADD38711.1	Neuronal acetylcholine receptor subunit alpha-3 precursor	TGGGCTGTCCATGAATGTAA	55	181
		CTCGGGACAGCACACATAAA
NP_001136346.1	Cuticular protein	GTGTCATCGGCTCATGTGTT	55	225
		CGAACTTTGTGTGGGTCCTT
ADD38289.1	Gamma-crystallin A	GGATTTATGGGAATCGAGCA	55	224
		ACTTGATCGGCAAAATGTCC
Reference genes
ACO14905.1	Hypoxanthine-guanine phosphoribosyltransferase (HGPRT)	GCAGCAAACATCGAATCTCA	55	187
		TCTTTGCACGAACAAACTGC
ACO15319.1	RMD5 homolog A	TCTCCTTATGCCCACTTGCT	55	220
		GAGTTCCGTCCTTTGCATTC
EF490880.1	Elongation factor 1α	CCAAATTAAGGAAAAGGTCGACAGACGTACTG	60	86
		TGCCGGCATCACCAGACTTGA
